# Supplementary material for: A pilot program of knowledge translation and implementation for newborn resuscitation using US Peace Corps Volunteers in rural Madagascar
Source: Global Health. 2016 Nov 16;12:73. doi: 10.1186/s12992-016-0207-3 (PMC5112704; doi:10.1186/s12992-016-0207-3)
Supplement: Additional file 1: — Anonymised raw data. (XLSX 16 kb) [file 12992_2016_207_MOESM1_ESM.xlsx]

## Sheet: Level 1 reaction
Helping Babies Breath Questionnaire
	Question 1	Question 2	Question 3	Question 4	Question 5
1	9	9	10	9	9
2	8	5	6	5	7
3	9	9	10	8	9
4	9	9	10	9	9
5	9	10	10		10
6	9	9	10	10	9
7	9	9	10	9	9
8	8	9	10	9
9	6	9	7	9	9
10	10	6	10	10	10
Average	8.6	8.4	9.3	8.6	9

## Sheet: Level 2 knowledge & skills
HCWs pre and post test										PCVs pre and post test
pre-Quest out of 17	%	post-Quest	%	pre skill out of 18	%	post skill	%		PCV	pre-Quest out of 17	%	post-Quest	%
6	35.2941	6	35.2941	3	16.6667	9	50		1	13	76.4706	16	94.1176
9	52.9412	12	70.5882	6	33.3333	6	33.3333		2	15	88.2353	17	100
12	70.5882	12	70.5882	4	22.2222	8	44.4444		3	12	70.5882	17	100
13	76.4706	12	70.5882	7	38.8889	7	38.8889		4	10	58.8235	17	100
8	47.0588	9	52.9412	5	27.7778	4	22.2222		5	11	64.7059	16	94.1176
11	64.7059	11	64.7059	4	22.2222	11	61.1111		6	14	82.3529	16	94.1176
5	29.4118	9	52.9412	5	27.7778	5	27.7778		7	13	76.4706	17	100
12	70.5882	17	100	12	66.6667	16	88.8889		8	15	88.2353	17	100
10	58.8235	16	94.1176	10	55.5556	15	83.3333		9	14	82.3529	16	94.1176
4	23.5294	13	76.4706	13	72.2222	18	100		10	12	70.5882	17	100
9	52.9412	15	88.2353	6	33.3333	15	83.3333			Average	75.8824		97.6471
13	76.4706	17	100	9	50	16	88.8889
14	82.3529	17	100	8	44.4444	18	100						4.84146e-05
7	41.1765	15	88.2353	5	27.7778	17	94.4444
8	47.0588	12	70.5882	Average	38.4921		65.4762
9	52.9412	14	82.3529
13	76.4706	16	94.1176			t test	0.000296787
10	58.8235	14	82.3529
14	82.3529	14	82.3529
13	76.4706	16	94.1176
8	47.0588	13	76.4706
14	82.3529	16	94.1176
14	82.3529	15	88.2353
8	47.0588	10	58.8235
9	52.9412	10	58.8235
12	70.5882	15	88.2353
11	64.7059	14	82.3529
14	82.3529	15	88.2353
7	41.1765	12	70.5882
	60.2434		78.499	Average		t test	1.06912e-07

## Sheet: Situational Analysis
HC Name	A	B	C	D	E	F	G	H	I	J
Approximate population served by this health center:	7691		9024	18313	12000	14300	8000		30209	18949
Is there running water? (Always, sometimes, never)	Always	Never	Never	Always	Never	Never	Never	Never	Never	Never
Is there electricity? (Always, sometimes, never)	Never	Sometimes (Solar)	Never	Never	Never	Always	Never	Never	Never	Sometimes
Number of doctors:	1	1	0	1	1	2	1	1	0	1
Number of nurses (formally trained):	0	0	1	0	0	0	0	0	2	1
Number of midwives (formally trained):	0	1	1	2	1	1	1	1		0
Materials available
Disposable Gloves	Yes	Yes	Yes	Yes	Yes	Yes at pharmacy	Yes	Yes	Yes	Yes
Clean, dry blankets/towels (more than one)	5 blankets, 0 towels	Yes	No	Yes	No, they are porvided by the family	family brings	Yes		No	Yes
Bulb suction	No	No	No	No	No	No	Yes	No	Yes	Yes
Stethoscope	Yes	Y	Yes	Yes	No	The doctor has one	Yes	Yes	Yes	Yes
slef-inflating bag and mask	Yes but the Doctor still needs training	No	Yes	Yes	No	No	Yes	No	Yes	Yes
Supplemental oxygen	No	No	No	No	No	No	No	No	No	No
